# Supplementary material for: Self-initiated humour protocol: a pilot study with an AI agent
Source: Front Digit Health. 2025 Mar 13;7:1530131. doi: 10.3389/fdgth.2025.1530131 (PMC11965911; doi:10.3389/fdgth.2025.1530131)
Supplement: Supplementary file 1 [file Datasheet2.zip]

Archive with 10 entries (9 files):
- output-anon/
- output-anon/sussex-oxford.xlsx
- output-anon/humour-styles.xlsx
- __MACOSX/output-anon/._humour-styles.xlsx
- output-anon/emotion-regulation.xlsx
- __MACOSX/output-anon/._emotion-regulation.xlsx
- output-anon/psychological-capital.xlsx
- __MACOSX/output-anon/._psychological-capital.xlsx
- output-anon/perma.xlsx
- __MACOSX/output-anon/._perma.xlsx
