# Supplementary material for: Self-initiated humour protocol: a pilot study with an AI agent
Source: Front Digit Health. 2025 Mar 13;7:1530131. doi: 10.3389/fdgth.2025.1530131 (PMC11965911; doi:10.3389/fdgth.2025.1530131)
Supplement: Supplementary file 1 [file Datasheet2.zip › output-anon/sussex-oxford.xlsx]

## Sheet: Sheet1
Overall-pre	Overall-post	Overall-fol
57	85	89
58	95	100
66	78	73
46	68	68
91	84	84
85	96	92
54	73	82
71	87	93
80	79	82
87	90	93
82	86	95
79	88	91
73	91	91
40	86	46
92	100	80
66	78	75
68	78	72
100	100	96
60	71	84
78	86	76
66	72	79
65	83	77
65	85	83
81	85	91
74	85	83
81	78	85
66	95	95
