# Supplementary material for: Self-initiated humour protocol: a pilot study with an AI agent
Source: Front Digit Health. 2025 Mar 13;7:1530131. doi: 10.3389/fdgth.2025.1530131 (PMC11965911; doi:10.3389/fdgth.2025.1530131)
Supplement: Supplementary file 1 [file Datasheet2.zip › output-anon/humour-styles.xlsx]

## Sheet: Sheet1
Aff. H-pre	Self-Enh. H-pre	Agg. H-pre	Self-Def. H-pre	Aff. H-post	Self-Enh. H-post	Agg. H-post	Self-Def. H-post	Aff. H-fol	Self-Enh. H-fol	Agg. H-fol	Self-Def. H-fol
35	14	27	30	28	37	33	24	27	39	32	32
37	24	29	31	29	39	30	27	31	47	32	29
29	37	38	34	30	43	34	32	34	46	34	41
34	16	24	33	33	32	35	34	31	34	32	33
31	49	35	30	25	50	30	29	24	46	34	33
35	39	44	27	31	46	49	36	34	40	43	36
27	48	33	33	36	36	29	36	33	50	41	45
31	28	31	28	34	40	26	35	32	40	32	25
33	40	36	23	36	41	29	27	41	44	31	29
34	37	31	17	31	45	37	25	26	50	29	19
26	34	31	24	25	44	34	24	26	44	33	27
26	35	35	25	25	48	33	18	28	38	36	26
32	35	36	14	36	44	29	17	28	42	37	16
27	22	24	47	32	43	40	41	38	30	39	41
33	40	25	17	42	45	32	29	34	32	24	22
24	19	28	20	30	35	33	20	26	27	25	19
29	32	32	23	26	40	29	27	26	32	32	32
26	48	36	39	26	55	36	46	29	54	38	42
24	37	38	35	24	39	25	33	32	46	35	46
33	33	35	32	26	46	36	36	35	43	31	39
39	26	34	20	31	23	30	24	32	32	27	26
29	29	37	40	44	44	41	43	30	44	41	46
29	30	38	20	26	42	35	30	26	43	34	37
33	41	24	19	36	49	35	19	36	41	29	19
27	43	36	39	29	45	34	33	30	40	26	31
25	42	33	22	29	36	34	30	28	35	31	29
31	46	36	23	26	49	30	18	28	49	21	16
