# Supplementary material for: Self-initiated humour protocol: a pilot study with an AI agent
Source: Front Digit Health. 2025 Mar 13;7:1530131. doi: 10.3389/fdgth.2025.1530131 (PMC11965911; doi:10.3389/fdgth.2025.1530131)
Supplement: Supplementary file 1 [file Datasheet2.zip › output-anon/emotion-regulation.xlsx]

## Sheet: Sheet1
Reappraisal-pre	Suppression-pre	Reappraisal-post	Suppression-post	Reappraisal-fol	Suppression-fol
2.66667	3.25	5.16667	4.5	6.16667	1.75
4.16667	4.25	7	1.75	5.16667	2.5
5	3.5	5.66667	4	5.33333	5
1	4.25	4.66667	4.75	4.66667	5
6.66667	1.25	6.16667	2	6	2.25
5.83333	4.5	6.66667	5.5	6.33333	5.75
3	1.75	3.66667	1	5.16667	3
2.16667	2.5	5	2.25	3.5	2
6	5.25	5.66667	3.25	6.5	5
4.5	3.5	6.83333	3.25	6	2.5
4.33333	1.75	4.83333	1	3.83333	1.25
5	2.5	6	1.75	4.83333	4.25
5	2.5	6.5	2	6.33333	2.25
1.33333	5.25	5	4.75	3	5.25
6.16667	6.75	6.16667	6	6	6
2.5	5.5	5.16667	4.25	6	5.25
3.33333	2	5.5	1.5	4	1.25
7	3	7	2.75	6.5	4
3.16667	2	2.83333	1.75	5.33333	3.25
5	5.75	6.66667	3.5	5.66667	6.25
4.83333	4	5.66667	5	6	4.25
3.83333	4.5	5	5	5.33333	3.25
3.33333	2.25	5.33333	1	5.83333	1.75
4.5	3.25	5.33333	3.5	6.16667	2.75
5.5	1.25	6	1.75	6	2
5	2.75	4.66667	2.75	4.66667	2.25
5.5	3.5	7	3.25	7	3.5
