# Supplementary material for: Self-initiated humour protocol: a pilot study with an AI agent
Source: Front Digit Health. 2025 Mar 13;7:1530131. doi: 10.3389/fdgth.2025.1530131 (PMC11965911; doi:10.3389/fdgth.2025.1530131)
Supplement: Supplementary file 1 [file Datasheet2.zip › output-anon/psychological-capital.xlsx]

## Sheet: Sheet1
Overall-pre	Overall-post	Overall-fol
59	67	67
51	71	62
37	46	38
20	41	47
72	71	72
55	61	62
56	61	64
28	47	50
60	59	58
54	64	65
61	62	67
61	72	65
57	65	58
21	54	37
66	59	58
46	52	59
49	56	64
68	72	67
51	55	66
59	64	61
48	50	50
41	58	53
30	51	33
57	63	60
57	66	60
48	47	49
62	69	66
