# Supplementary material for: Self-initiated humour protocol: a pilot study with an AI agent
Source: Front Digit Health. 2025 Mar 13;7:1530131. doi: 10.3389/fdgth.2025.1530131 (PMC11965911; doi:10.3389/fdgth.2025.1530131)
Supplement: Supplementary file 1 [file Datasheet2.zip › output-anon/perma.xlsx]

## Sheet: Sheet1
P-pre	E-pre	R-pre	M-pre	A-pre	Hap-pre	Overall-pre	P-post	E-post	R-post	M-post	A-post	Hap-post	Overall-post	P-fol	E-fol	R-fol	M-fol	A-fol	Hap-fol	Overall-fol
6	6	5.66667	7	7	7	6.375	8	7.66667	7	9.33333	9	8	8.1875	8.66667	7	8.66667	9.66667	8	9	8.4375
4.66667	3.66667	3.66667	5.66667	5.33333	5	4.625	9.33333	6.33333	9.33333	10	10	10	9.0625	9.66667	9.66667	8.33333	9.66667	8	8	9
7.33333	7	7.33333	5.66667	6	7	6.6875	7	7.66667	7.66667	6.66667	7	7	7.1875	7.33333	7.66667	8.33333	5.66667	6	7	7
2	2	1.66667	1.66667	1	2	1.6875	4.33333	5.66667	5.33333	5	4.66667	4	4.9375	6.33333	6.33333	6.66667	5	4	6	5.6875
8.66667	8.66667	9	9	8.33333	9	8.75	9	9	9.66667	9	9	9	9.125	9.66667	9.33333	10	9.33333	9	10	9.5
6	6.33333	5.33333	5.33333	6	6	5.8125	7	8	6.33333	6.66667	8.33333	7	7.25	7.66667	8.33333	6.66667	8	8	7	7.6875
7	9	8	7.33333	6	7	7.4375	8.66667	6	9.33333	9.33333	9	8	8.4375	8.66667	7.66667	8	9.33333	8.33333	8	8.375
5	4.66667	6	5	5	5	5.125	6.33333	6.66667	9	7.33333	6.66667	7	7.1875	7.33333	8	8.33333	8.66667	7.66667	7	7.9375
7.33333	7.66667	7.66667	8.33333	7.66667	9	7.8125	8.66667	8	8.66667	8.66667	7.66667	9	8.375	8.66667	8.33333	8.66667	8.33333	7.66667	8	8.3125
7.66667	10	7.66667	9.33333	8.33333	7	8.5	7.33333	10	8.66667	9.66667	8	8	8.6875	8	10	8.66667	9.66667	9.33333	8	9.0625
9	7.66667	10	8.33333	10	9	9	9.33333	8.66667	10	9	9.33333	9	9.25	9.33333	8.33333	10	9.66667	10	10	9.5
8	7.33333	8.33333	9.33333	9	8	8.375	9	8.33333	9.33333	9.66667	9.33333	9	9.125	8.33333	8	9.33333	9.33333	9	9	8.8125
7.33333	7.66667	9.33333	7.66667	8.66667	9	8.1875	8	8.33333	9.33333	9	8.66667	9	8.6875	6.66667	7.66667	9.33333	7.66667	7.66667	8	7.8125
2	2.33333	2.33333	2.66667	2	2	2.25	7	6.66667	6.33333	7.33333	6.66667	7	6.8125	2.66667	2.66667	3	3	4	3	3.0625
8.33333	7	4.66667	9	7	9	7.3125	8.33333	7.33333	7	8	7	9	7.625	8.33333	7.33333	6	8.33333	7	9	7.5
4.66667	5.33333	6.33333	3	5.66667	4	4.9375	5.33333	6	5.66667	4.66667	6.66667	6	5.6875	5	7.33333	5.66667	3.66667	6.66667	7	5.75
7	7.33333	8	8	7.33333	6	7.4375	8	8.33333	9	8.66667	7.66667	9	8.375	7.66667	7.66667	8.33333	8.33333	7.66667	8	7.9375
10	9	6.66667	9.66667	9.33333	10	9	9.66667	9.66667	4.33333	10	9.33333	10	8.6875	10	9	2.66667	10	9.33333	10	8.3125
6.66667	6.33333	7	6.66667	6.33333	6	6.5625	7	7	6.66667	6.33333	6	7	6.625	8.33333	7.33333	8.66667	8.33333	7	8	7.9375
5.33333	5	2.66667	7	7	7	5.5	8.66667	8.66667	8	9	9.33333	10	8.8125	7.33333	8.66667	8	7.66667	7.66667	7	7.8125
4.66667	6	7	5.66667	6.66667	7	6.0625	8.66667	7.66667	8	7.33333	8.33333	9	8.0625	6.66667	6.33333	6	9	8	7	7.1875
5.66667	5.66667	3.66667	5.66667	5.66667	6	5.3125	6	6	5.66667	6	6	6	5.9375	5.66667	6	4.33333	7.33333	6.66667	6	6
3.33333	5.33333	2.66667	1.66667	2.66667	3	3.125	9.33333	9.33333	7.66667	9.33333	9	8	8.875	4	8.66667	3.33333	0	1.33333	2	3.375
6.33333	6.66667	8.33333	7.33333	5	6	6.6875	7.66667	7.33333	8	8.66667	6.66667	8	7.6875	8.33333	7.66667	8.66667	9	8.33333	8	8.375
6.33333	9	7.33333	6.66667	8	9	7.5625	7.66667	8.66667	9.66667	8	8.66667	9	8.5625	7.33333	9	9	9	9	8	8.625
7.66667	5.33333	4	8	8	8	6.6875	8	5.66667	5	8	7.66667	8	6.9375	8	7	7	9	7.66667	8	7.75
6.33333	6.66667	7.66667	5.66667	5.33333	6	6.3125	10	8.33333	9.33333	9.33333	9	10	9.25	8	8.66667	8.66667	9.66667	8.66667	8	8.6875
